# Supplementary material for: Silencing of one copy of the translation initiation factor eIFiso4G in Japanese plum (Prunus salicina) impacts susceptibility to Plum pox virus (PPV) and small RNA production
Source: BMC Plant Biol. 2019 Oct 22;19:440. doi: 10.1186/s12870-019-2047-9 (PMC6806492; doi:10.1186/s12870-019-2047-9)
Supplement: Supplementary file 10 — Additional file 10: Table S4. List of primers used for the production of RNAi constructs, the verification of transgenic lines and the estimation of relative expression analysis. 1 In italics, sequences of the restriction sites used for cloning of the RNAi silencing constructs. 2 Fragment size without the restriction sites added in the primers. [file 12870_2019_2047_MOESM10_ESM.xlsx]

## Sheet: Table S4 Primers
Table S4: List of primers used for the production of RNAi constructs, the verification of transgenic lines and the estimation of relative expression analysis
Name	Forward primer	Name	Reverse primer 1	fragment size (bp) 2	Target	Used for
Target gene amplification for RNAi constructs
XbaIPp4E_F	tctagaCGAAGCCATCGAAAGGAATA	Cla1eIF4E_R	atcgatATGGAAGTCCGTGCCAAGAG	218	Prupe.4G072600	PpeIF4E gene fragment amplication for RNAi construct
BamHPpiso4E_F	ggatccCCACCACAATTAGACGCTGA	ClaIPpiso4E_R	atcgatCCTTGCGAAGAGAGGAAC	169	Prupe.1G046600	PpeIFiso4E gene fragment amplication for RNAi construct
MIF4GXho_F	cacctcgagCAGATATTTGACAAGGCTCTTAT	MIF4GKpn_R	gttggtaccTCACCTCACCTTCCTCATCAGCC	211	Prupe.2G118700	PpeIF4G gene fragment amplication for RNAi construct
MIFiso4G10Xho_F	cacctcgagCCTCCTTTCCCATCTGAGGAGC	MIFiso4G10Kpn_R	cacggtaccCCAATAAGGCGTATGTTTCCT	203	Prupe.1G395100	PpeIFiso4G10 gene fragment amplication for RNAi construct
MIFiso4G11Xho_F	cacctcgagCCCCGGTTCCCCTCAGATGAGC	MIFiso4G11Kpn_R	cacggtaccTGCTTCAGAAGCTCTCCAATTAAAC	217	Prupe.7G265100	PpeIFiso4G11 gene fragment amplication for RNAi construct
Verification of Prunus salicina transgenic lines regenerated in vitro
NPTII_F5	AGGCTATTCGGCTATGACTGG	NPTII_R5	ATACCGTAAAGCACGAGGAAGC	687	AJ311874.1	amplification of the NPTII gene cloned in pHellsgate-12 and pBINPLUS/ARS
NPTII_int_Fw	CAGGATCTCCTGTCATCTCACCTTGCTCC	NPTII_int_Rv	CAAGCTCTTCAGCAATATCACG	399	AJ311874.1	amplification of the NPTII gene cloned in pHellsgate-12 and pBINPLUS/ARS
virG_Fw	CAGTTCAATCGTGTACTCTGC	virG_Rv	CAACCAGGAGATTAAACTCAC	391	NG_034482.1	amplification of the A. tumefaciens virG gene
4ERNAi	CTAAGACTAAGCAAGAGGATTGG	pBIN_pdk_R	TTTGGATTGATTACAGTTGGGAAA	217	--	amplification of fragment overlapping PpeIF4E and the pHannibal pdk intron
iso4ERNAi	AGCACTCATGGACCTTCTGG	pBIN_pdk_R	TTTGGATTGATTACAGTTGGGAAA	208	--	amplification of fragment overlapping PpeIFiso4E and the pHannibal pdk intron
pHG4G_Fw	AGTTAGCATACATCTCAC	pHG_ext_Rv	GTCTCGCATATCTCATTAAAGC	137	--	amplification of fragment overlapping PpeIF4G and the pHellsgate12 vector (upstream OCS terminator)
pHG4G10_Fw	TTATTCAATAGGACTCGTT	pHG_ext_Rv	GTCTCGCATATCTCATTAAAGC	145	--	amplification of fragment overlapping PpeIFiso4G10 and the pHellsgate12 vector
pHG4G11_Fw	CTGGCAATTATTCAAGAG	pHG_ext_Rv	GTCTCGCATATCTCATTAAAGC	154	--	amplification of fragment overlapping PpeIFiso4G11 and the pHellsgate12 vector
TEF2_Fw	GGTGTGACGATGAAGAGTGATG	TEF2_Rv1	TGAAGGAGAGGGAAGGTGAAAG	129	Prupe.4G138700	amplification of a fragment of the translation elongation factor 2 as a control gene
RPII_Fw	TGAAGCATACACCTATGATGATGAAG	RPII_Rv1	CTTTGACAGCACCAGTAGATTCC	128	Prupe.8G132000	amplification of a fragment of the DNA-directed RNA polymerase II subunit, as a control gene
PDK_F	ATGTTACCTTGTTTATTCATGTTCG	PDK_R	TTTGTTAGAAATTCCAATCTGCTTG	282	AJ311872.1/74.1	qRT-PCR, detection of pdk-containing transcripts generated by pHannibal or pHellsgate constructs
Verification of downregulation of target gene expression by Q-RT-PCR				PCR TM
PpeIF4E_F	GACCGAGACGAACCCTAAACC	PpeIF4E_R	GCTTCGACGCCGATTCTT	84	Prupe.4G072600	qRT-PCR, detection of the PpeIF4E Prupe.4G072600 transcripts
Pp4G_F	CAATTGCACGGAGGCTCTGATG	Pp4G_R	CGTTCTTGTGTCGGAAGTCAC	141	Prupe.2G118700	qRT-PCR, detection of the PpeIF4G Prupe.2G118700 transcripts
Ppiso4G10_F	CTCCTGCCTTCAAGACTGGTGAC	Ppiso4G10_R	GTAGTACCCTCCCTGAGCTG	94	Prupe.1G395100	qRT-PCR, detection of the PpeIFiso4G10 Prupe.1G395100 transcripts
Ppiso4G11_F	CTCAATCAAGGCTGGGGACTC	Ppiso4G11_R	GGACCTCGACAGCCTCTCTAAG	95	Prupe.7G265100	qRT-PCR, detection of the PpeIFiso4G11 Prupe.7G265100 transcripts
1 In italics, sequences of the restriction sites used for cloning of the RNAi silencing constructs
2 Fragment size without the restriction sites added in the primers
